# Supplementary material for: SmartWoodID—an image collection of large end-grain surfaces to support wood identification systems
Source: Database (Oxford). 2023 May 13;2023:baad034. doi: 10.1093/database/baad034 (PMC10182821; doi:10.1093/database/baad034)
Supplement: baad034_Supp [file baad034_supp.zip]

Archive with 1 entries (1 files):
- suppl_data/Bulletpoints.docx
